# Supplementary material for: The Role of Early Intubation in Status Epilepticus with Out-of-Hospital Onset: A Large Prospective Observational Study
Source: J Clin Med. 2024 Feb 6;13(4):936. doi: 10.3390/jcm13040936 (PMC10889680; doi:10.3390/jcm13040936)
Supplement: Supplementary file 1 [file jcm-13-00936-s001.zip]

Archive with 1 entries (1 files):
- jcm-2812294-supplementary.pdf
